# Supplementary material for: Advanced Maternal Age Impairs Uterine Artery Adaptations to Pregnancy in Rats
Source: Int J Mol Sci. 2022 Aug 16;23(16):9191. doi: 10.3390/ijms23169191 (PMC9409016; doi:10.3390/ijms23169191)
Supplement: Supplementary file 1 [file ijms-23-09191-s001.zip]

Archive with 1 entries (1 files):
- ijms-1854507-supplementary.pdf
